# Supplementary material for: Analysis of the differences in immune-related genes and immune cell subtypes in acute myocardial infarction
Source: Braz J Med Biol Res. 2024 Oct 14;57:e14345. doi: 10.1590/1414-431X2024e14345 (PMC11484353; doi:10.1590/1414-431X2024e14345)
Supplement: Supplementary file 1 [file 1414-431X-bjmbr-57-e14345-suppl.zip]

Archive with 2 entries (2 files):
- 14345_Supplementary Table S2.xlsx
- 14345_Supplementary Table S1.pdf
