# Supplementary material for: Analysis of the differences in immune-related genes and immune cell subtypes in acute myocardial infarction
Source: Braz J Med Biol Res. 2024 Oct 14;57:e14345. doi: 10.1590/1414-431X2024e14345 (PMC11484353; doi:10.1590/1414-431X2024e14345)
Supplement: Supplementary file 1 [file 1414-431X-bjmbr-57-e14345-suppl.zip › 14345_Supplementary Table S2.xlsx]

## Sheet: Sheet1
Table S2. Validation data of key genes by real-time PCR using NSIEMI and STEMI samples.
	NRP2 ct			GADPH ct			ACTB ct			NRP2-average ct	internal reference gene-average ct	NRP2-internal reference gene	2-△ct	2-△△ct
NSTEMI-1	33.05	31.62	31.99	23.37	23.53	23.49	20.73	20.85	20.76	31.805	22.0809	9.72414	0.00118234	2.15672
NSTEMI-2	31.82	32.27	32.64	22.63	22.6	22.73	19.96	19.92	19.85	32.2433	21.2374	11.006	0.000486263	0.886994
NSTEMI-3	32.34	32.45	32.28	22.35	22.18	22.3	19.24	19.31	19.28	32.3567	20.7224	11.6343	0.000314581	0.573828
NSTEMI-4	34.57	Undetermined	34.36	23.79	23.95	23.7	19.84	19.98	19.86	34.465	21.7651	12.6999	0.000150297	0.274158
NSTEMI-5	31.19	30.75	30.53	21.98	22.02	21.94	19.66	19.65	19.56	30.8233	20.7682	10.0551	0.000939964	1.71459
NSTEMI-6	34.16	34.64	34.56	23.93	23.87	23.62	20.78	20.84	20.91	34.4533	22.2756	12.1778	0.000215837	0.39371
STEMI-1	33.87	34.78	34.24	26.45	26.54	26.24	23.79	23.72	23.9	34.2967	25.0726	9.22405	0.00167218	3.05023
STEMI-2	32.02	31.41	32.97	22.29	22.38	22.5	19.38	19.57	19.31	32.1333	20.8519	11.2814	0.000401758	0.732848
STEMI-3	35.21	31.47	34.89	25.74	25.9	25.74	23.87	23.86	23.74	35.21	24.7887	10.4213	0.000729239	1.33021
STEMI-4	30.65	31.33	31.5	20.87	20.99	21.04	18.42	18.36	18.3	31.16	19.62	11.54	0.000335826	0.612581
STEMI-5	31.43	30.92	30.61	24.17	24.26	24.19	21.65	21.52	21.77	30.9867	22.8908	8.0959	0.00365503	6.66716
STEMI-6	32.56	33.85	33.16	25.54	25.79	25.38	22.97	23.21	22.96	33.19	24.2752	8.91485	0.00207188	3.77932
STEMI-7	33.08	31.02	32.87	22.59	22.75	22.71	19.75	19.84	19.83	32.3233	21.1962	11.1271	0.00044709	0.815538
STEMI-8	35.09	35.23	35.66	25.24	25.25	25.26	25.11	25.26	25.16	35.3267	25.2133	10.1134	0.000902742	1.6467
STEMI-9	30.56	31.43	31.29	22.55	22.5	22.64	19.52	19.56	19.91	31.0933	21.063	10.0303	0.000956266	1.74433
	S100P ct			GADPH ct			ACTB ct			S100P-average ct	internal reference gene-average ct	NRP2-internal reference gene	2-△ct	2-△△ct
NSTEMI-1	30.32	30.36	30.4	23.37	23.53	23.49	20.73	20.85	20.76	30.36	22.0809	8.27914	0.00321908	0.341466
NSTEMI-2	26.63	26.73	26.71	22.63	22.6	22.73	19.96	19.92	19.85	26.69	21.2374	5.45264	0.0228345	2.42218
NSTEMI-3	26.57	26.58	26.82	22.35	22.18	22.3	19.24	19.31	19.28	26.6567	20.7224	5.93428	0.0163532	1.73468
NSTEMI-4	30.51	29.73	30.46	23.79	23.95	23.7	19.84	19.98	19.86	30.2333	21.7651	8.46823	0.00282364	0.29952
NSTEMI-5	27.88	28.22	28.32	21.98	22.02	21.94	19.66	19.65	19.56	28.14	20.7682	7.37177	0.00603775	0.640459
NSTEMI-6	29.86	29.97	29.68	23.93	23.87	23.62	20.78	20.84	20.91	29.8367	22.2756	7.5611	0.00529519	0.561691
STEMI-1	28.92	28.99	28.89	26.45	26.54	26.24	23.79	23.72	23.9	28.9333	25.0726	3.86072	0.0688346	7.30169
STEMI-2	28	27.78	27.85	22.29	22.38	22.5	19.38	19.57	19.31	27.8767	20.8519	7.02472	0.00767977	0.814638
STEMI-3	30.31	29.66	29.84	25.74	25.9	25.74	23.87	23.86	23.74	29.9367	24.7887	5.14799	0.0282034	2.9917
STEMI-4	25.18	25.28	25.25	20.87	20.99	21.04	18.42	18.36	18.3	25.2367	19.62	5.61667	0.0203805	2.16188
STEMI-5	30.19	30.47	30.39	24.17	24.26	24.19	21.65	21.52	21.77	30.35	22.8908	7.45923	0.0056826	0.602786
STEMI-6	27.1	27.25	27.25	25.54	25.79	25.38	22.97	23.21	22.96	27.2	24.2752	2.92485	0.131684	13.9685
STEMI-7	30.58	30.02	29.84	22.59	22.75	22.71	19.75	19.84	19.83	30.1467	21.1962	8.95048	0.00202133	0.214414
STEMI-8	31.25	31.39	30.36	25.24	25.25	25.26	25.11	25.26	25.16	31	25.2133	5.78673	0.0181142	1.92148
STEMI-9	29.58	29.17	29.51	22.55	22.5	22.64	19.52	19.56	19.91	29.42	21.063	8.35697	0.00305002	0.323533
	KIR2DL4 ct			GADPH ct			ACTB ct			KIR2DL4-average ct	internal reference gene-average ct	NRP2-internal reference gene	2-△ct	2-△△ct
NSTEMI-1	29.51	29.56	29.43	23.37	23.53	23.49	20.73	20.85	20.76	29.5	22.0809	7.41914	0.00584275	0.672533
NSTEMI-2	27.66	27.5	27.58	22.63	22.6	22.73	19.96	19.92	19.85	27.58	21.2374	6.34264	0.0123218	1.41831
NSTEMI-3	26.69	26.68	26.52	22.35	22.18	22.3	19.24	19.31	19.28	26.63	20.7224	5.90762	0.0166583	1.91746
NSTEMI-4	28.13	29.61	28.5	23.79	23.95	23.7	19.84	19.98	19.86	28.7467	21.7651	6.98156	0.00791299	0.91083
NSTEMI-5	29.35	29.47	29.23	21.98	22.02	21.94	19.66	19.65	19.56	29.35	20.7682	8.58177	0.00260993	0.300418
NSTEMI-6	29.78	29.3	29.36	23.93	23.87	23.62	20.78	20.84	20.91	29.48	22.2756	7.20444	0.0067803	0.78045
STEMI-1	33.08	32.93	33.04	26.45	26.54	26.24	23.79	23.72	23.9	33.0167	25.0726	7.94405	0.0040607	0.467409
STEMI-2	29.73	29.36	28.75	22.29	22.38	22.5	19.38	19.57	19.31	29.28	20.8519	8.42805	0.00290337	0.334194
STEMI-3	35.9	33.5	32.45	25.74	25.9	25.74	23.87	23.86	23.74	32.975	24.7887	8.18632	0.00343299	0.395156
STEMI-4	27.37	27.41	27.35	20.87	20.99	21.04	18.42	18.36	18.3	27.3767	19.62	7.75667	0.00462392	0.532239
STEMI-5	30.3	30.09	30.84	24.17	24.26	24.19	21.65	21.52	21.77	30.41	22.8908	7.51923	0.00545111	0.627453
STEMI-6	30.59	29.87	31.02	25.54	25.79	25.38	22.97	23.21	22.96	30.4933	24.2752	6.21818	0.013432	1.5461
STEMI-7	27.65	27.88	27.62	22.59	22.75	22.71	19.75	19.84	19.83	27.7167	21.1962	6.52048	0.0108928	1.25382
STEMI-8	35.65	36.23	35.48	25.24	25.25	25.26	25.11	25.26	25.16	35.7867	25.2133	10.5734	0.000656281	0.0755416
STEMI-9	29.88	29.94	30.04	22.55	22.5	22.64	19.52	19.56	19.91	29.9533	21.063	8.8903	0.00210743	0.242577
	BPIFB1 ct			GADPH ct			ACTB ct			BPIFB1-average ct	internal reference gene-average ct	NRP2-internal reference gene	2-△ct	2-△△ct
NSTEMI-1	31.63	31.79	32.29	23.37	23.53	23.49	20.73	20.85	20.76	31.9033	22.0809	9.82247	0.00110444	3.90729
NSTEMI-2	35.43	34.57	34.39	22.63	22.6	22.73	19.96	19.92	19.85	34.7967	21.2374	13.5593	8.28402e-05	0.293072
NSTEMI-3	33.34	33.33	32.93	22.35	22.18	22.3	19.24	19.31	19.28	33.2	20.7224	12.4776	0.000175333	0.620293
NSTEMI-4	34.51	35.66	35.72	23.79	23.95	23.7	19.84	19.98	19.86	35.2967	21.7651	13.5316	8.4449e-05	0.298764
NSTEMI-5	33.14	34.31	33.07	21.98	22.02	21.94	19.66	19.65	19.56	33.5067	20.7682	12.7384	0.000146335	0.517704
NSTEMI-6	35.59	35.66	35.33	23.93	23.87	23.62	20.78	20.84	20.91	35.5267	22.2756	13.2511	0.00010257	0.362873
STEMI-1	35.2	36.35	36.69	26.45	26.54	26.24	23.79	23.72	23.9	36.08	25.0726	11.0074	0.000485787	1.71862
STEMI-2	31.82	32.43	32.89	22.29	22.38	22.5	19.38	19.57	19.31	32.38	20.8519	11.5281	0.000338618	1.19796
STEMI-3	37.07	36.43	35.52	25.74	25.9	25.74	23.87	23.86	23.74	36.34	24.7887	11.5513	0.000333201	1.1788
STEMI-4	35.2	33.42	35.66	20.87	20.99	21.04	18.42	18.36	18.3	35.43	19.62	15.81	1.74067e-05	0.0615814
STEMI-5	35.51	37.76	36.28	24.17	24.26	24.19	21.65	21.52	21.77	36.5167	22.8908	13.6259	7.91034e-05	0.279852
STEMI-6	36.37	37.01	35.17	25.54	25.79	25.38	22.97	23.21	22.96	36.1833	24.2752	11.9082	0.000260184	0.92048
STEMI-7	35.73	34.54	35.5	22.59	22.75	22.71	19.75	19.84	19.83	35.2567	21.1962	14.0605	5.85293e-05	0.207065
STEMI-8	35.15	34.03	36.78	25.24	25.25	25.26	25.11	25.26	25.16	36.78	25.2133	11.5667	0.00032966	1.16627
STEMI-9	34.97	32.44	33.62	22.55	22.5	22.64	19.52	19.56	19.91	33.6767	21.063	12.6136	0.000159558	0.564484
	CCL18 ct			GADPH ct			ACTB ct			CCL18-average ct	internal reference gene-average ct	NRP2-internal reference gene	2-△ct	2-△△ct
NSTEMI-1	28.04	27.88	28.09	23.37	23.53	23.49	20.73	20.85	20.76	28.0033	22.0809	5.92247	0.0164877	1.66284
NSTEMI-2	28.53	28.28	28.25	22.63	22.6	22.73	19.96	19.92	19.85	28.3533	21.2374	7.11598	0.00720904	0.727058
NSTEMI-3	28.08	28.55	27.85	22.35	22.18	22.3	19.24	19.31	19.28	28.16	20.7224	7.43762	0.00576839	0.581763
NSTEMI-4	28.21	28.26	28.51	23.79	23.95	23.7	19.84	19.98	19.86	28.3267	21.7651	6.56156	0.010587	1.06774
NSTEMI-5	27.95	27.88	27.8	21.98	22.02	21.94	19.66	19.65	19.56	27.8767	20.7682	7.10844	0.0072468	0.730866
NSTEMI-6	28.85	28.45	28.6	23.93	23.87	23.62	20.78	20.84	20.91	28.6333	22.2756	6.35777	0.0121933	1.22974
STEMI-1	28.44	28.44	27.99	26.45	26.54	26.24	23.79	23.72	23.9	28.29	25.0726	3.21739	0.107515	10.8433
STEMI-2	28.01	28	27.87	22.29	22.38	22.5	19.38	19.57	19.31	27.96	20.8519	7.10805	0.00724874	0.731061
STEMI-3	28.68	28.63	28.56	25.74	25.9	25.74	23.87	23.86	23.74	28.6233	24.7887	3.83465	0.0700897	7.0688
STEMI-4	27.5	27.61	27.63	20.87	20.99	21.04	18.42	18.36	18.3	27.58	19.62	7.96	0.00401607	0.405035
STEMI-5	29.44	29.65	29.32	24.17	24.26	24.19	21.65	21.52	21.77	29.47	22.8908	6.57923	0.0104581	1.05474
STEMI-6	29.48	29.16	29.15	25.54	25.79	25.38	22.97	23.21	22.96	29.2633	24.2752	4.98818	0.0315071	3.1776
STEMI-7	28.11	27.88	28.22	22.59	22.75	22.71	19.75	19.84	19.83	28.07	21.1962	6.87381	0.00852659	0.859937
STEMI-8	28.05	28.97	29.05	25.24	25.25	25.26	25.11	25.26	25.16	28.69	25.2133	3.47673	0.0898254	9.05921
STEMI-9	28.32	28.09	28.39	22.55	22.5	22.64	19.52	19.56	19.91	28.2667	21.063	7.20363	0.00678407	0.684197
	CXCR2 ct			GADPH ct			ACTB ct			CXCR2-average ct	internal reference gene-average ct	NRP2-internal reference gene	2-△ct	2-△△ct
NSTEMI-1	27.49	27.5	27.64	23.37	23.53	23.49	20.73	20.85	20.76	27.5433	22.0809	5.46247	0.0226795	0.474084
NSTEMI-2	24.72	24.85	24.49	22.63	22.6	22.73	19.96	19.92	19.85	24.6867	21.2374	3.44931	0.0915492	1.91371
NSTEMI-3	25.68	25.6	25.61	22.35	22.18	22.3	19.24	19.31	19.28	25.63	20.7224	4.90762	0.0333166	0.696439
NSTEMI-4	28.36	28.57	28.26	23.79	23.95	23.7	19.84	19.98	19.86	28.3967	21.7651	6.63156	0.0100856	0.210826
NSTEMI-5	23.89	23.77	23.91	21.98	22.02	21.94	19.66	19.65	19.56	23.8567	20.7682	3.08844	0.117567	2.45759
NSTEMI-6	28.82	28.55	28.66	23.93	23.87	23.62	20.78	20.84	20.91	28.6767	22.2756	6.4011	0.0118325	0.247343
STEMI-1	29.59	29.55	29.95	26.45	26.54	26.24	23.79	23.72	23.9	29.6967	25.0726	4.62405	0.0405528	0.847703
STEMI-2	26.75	26.81	26.62	22.29	22.38	22.5	19.38	19.57	19.31	26.7267	20.8519	5.87472	0.0170425	0.356251
STEMI-3	27.34	27.77	27.41	25.74	25.9	25.74	23.87	23.86	23.74	27.5067	24.7887	2.71799	0.151986	3.17707
STEMI-4	23.25	23.2	23.38	20.87	20.99	21.04	18.42	18.36	18.3	23.2767	19.62	3.65667	0.0792928	1.65751
STEMI-5	27.11	26.85	26.58	24.17	24.26	24.19	21.65	21.52	21.77	26.8467	22.8908	3.9559	0.0644399	1.34703
STEMI-6	24.98	24.89	24.81	25.54	25.79	25.38	22.97	23.21	22.96	24.8933	24.2752	0.61818	0.651492	13.6186
STEMI-7	25.78	25.79	26.04	22.59	22.75	22.71	19.75	19.84	19.83	25.87	21.1962	4.67381	0.0391779	0.818963
STEMI-8	32	29.05	32.03	25.24	25.25	25.26	25.11	25.26	25.16	32.015	25.2133	6.80173	0.00896343	0.187369
STEMI-9	27.16	26.94	27.09	22.55	22.5	22.64	19.52	19.56	19.91	27.0633	21.063	6.0003	0.0156217	0.326552
	IL33 ct			GADPH ct			ACTB ct			IL33-average ct	internal reference gene-average ct	NRP2-internal reference gene	2-△ct	2-△△ct
NSTEMI-1	32.38	32.19	32.55	23.37	23.53	23.49	20.73	20.85	20.76	32.3733	22.0809	10.2925	0.000797366	2.53173
NSTEMI-2	32.83	34.23	33.72	22.63	22.6	22.73	19.96	19.92	19.85	33.5933	21.2374	12.356	0.000190757	0.605674
NSTEMI-3	32.57	33.87	32.75	22.35	22.18	22.3	19.24	19.31	19.28	33.0633	20.7224	12.3409	0.000192754	0.612016
NSTEMI-4	35.52	35.53	31.67	23.79	23.95	23.7	19.84	19.98	19.86	35.525	21.7651	13.7599	7.20874e-05	0.228885
NSTEMI-5	31.82	31.24	31.74	21.98	22.02	21.94	19.66	19.65	19.56	31.6	20.7682	10.8318	0.00054867	1.74209
NSTEMI-6	35.94	35.47	35.83	23.93	23.87	23.62	20.78	20.84	20.91	35.7467	22.2756	13.4711	8.80631e-05	0.27961
STEMI-1	34.98	35	35.2	26.45	26.54	26.24	23.79	23.72	23.9	35.06	25.0726	9.98739	0.000985137	3.12792
STEMI-2	33.65	32.72	32.96	22.29	22.38	22.5	19.38	19.57	19.31	33.11	20.8519	12.2581	0.000204154	0.648212
STEMI-3	34.19	35.79	34.34	25.74	25.9	25.74	23.87	23.86	23.74	34.7733	24.7887	9.98465	0.000987006	3.13385
STEMI-4	33.18	31.9	32.16	20.87	20.99	21.04	18.42	18.36	18.3	32.4133	19.62	12.7933	0.000140871	0.447282
STEMI-5	32.65	32.06	32.64	24.17	24.26	24.19	21.65	21.52	21.77	32.45	22.8908	9.55923	0.00132551	4.20865
STEMI-6	33.5	35.57	32.72	25.54	25.79	25.38	22.97	23.21	22.96	33.93	24.2752	9.65485	0.00124051	3.93877
STEMI-7	32.97	32.05	33.39	22.59	22.75	22.71	19.75	19.84	19.83	32.8033	21.1962	11.6071	0.000320553	1.01779
STEMI-8	34.68	34.13	34.23	25.24	25.25	25.26	25.11	25.26	25.16	34.3467	25.2133	9.1334	0.00178063	5.65368
STEMI-9	31.16	31.47	31.38	22.55	22.5	22.64	19.52	19.56	19.91	31.3367	21.063	10.2736	0.000807845	2.565
	CXCL9 ct			GADPH ct			ACTB ct			CXCL9-average ct	internal reference gene-average ct	NRP2-internal reference gene	2-△ct	2-△△ct
NSTEMI-1	30.74	31.11	30.41	23.37	23.53	23.49	20.73	20.85	20.76	30.7533	22.0809	8.67247	0.00245091	1.95813
NSTEMI-2	30.91	31.2	30.44	22.63	22.6	22.73	19.96	19.92	19.85	30.85	21.2374	9.61264	0.00127734	1.02052
NSTEMI-3	30.96	31.3	31.06	22.35	22.18	22.3	19.24	19.31	19.28	31.1067	20.7224	10.3843	0.000748203	0.597771
NSTEMI-4	32.27	32.67	29.92	23.79	23.95	23.7	19.84	19.98	19.86	32.47	21.7651	10.7049	0.000599109	0.478654
NSTEMI-5	29.92	30.27	29.84	21.98	22.02	21.94	19.66	19.65	19.56	30.01	20.7682	9.24177	0.00165177	1.31967
NSTEMI-6	34	32.89	32.3	23.93	23.87	23.62	20.78	20.84	20.91	32.595	22.2756	10.3194	0.000782601	0.625253
STEMI-1	33.76	31.47	33.74	26.45	26.54	26.24	23.79	23.72	23.9	33.75	25.0726	8.67739	0.00244256	1.95147
STEMI-2	30.64	30.04	29.91	22.29	22.38	22.5	19.38	19.57	19.31	30.1967	20.8519	9.34472	0.00153801	1.22878
STEMI-3	32.95	34.76	33.14	25.74	25.9	25.74	23.87	23.86	23.74	33.6167	24.7887	8.82799	0.00220045	1.75803
STEMI-4	30.13	29.68	29.81	20.87	20.99	21.04	18.42	18.36	18.3	29.8733	19.62	10.2533	0.000819293	0.654568
STEMI-5	30.83	30.51	30.2	24.17	24.26	24.19	21.65	21.52	21.77	30.5133	22.8908	7.62257	0.00507433	4.0541
STEMI-6	31.94	32.03	31.89	25.54	25.79	25.38	22.97	23.21	22.96	31.9533	24.2752	7.67818	0.00488245	3.90079
STEMI-7	30.45	30.17	30.43	22.59	22.75	22.71	19.75	19.84	19.83	30.35	21.1962	9.15381	0.00175561	1.40263
STEMI-8	36.08	35.82	34.35	25.24	25.25	25.26	25.11	25.26	25.16	35.4167	25.2133	10.2034	0.000848146	0.67762
STEMI-9	29.92	29.78	29.37	22.55	22.5	22.64	19.52	19.56	19.91	29.69	21.063	8.62697	0.00252944	2.02088
NSTEMI: non-ST elevation myocardial infarction; STEMI: ST-segment elevation myocardial infarction
